# Supplementary material for: MR Spectroscopy of the Insula: Within- and between-Session Reproducibility of MEGA-PRESS Measurements of GABA+ and Other Metabolites
Source: Brain Sci. 2021 Nov 19;11(11):1538. doi: 10.3390/brainsci11111538 (PMC8615582; doi:10.3390/brainsci11111538)
Supplement: Supplementary file 1 [file brainsci-11-01538-s001.zip]

Archive with 1 entries (1 files):
- brainsci-1421721-supplementary.pdf
